# Supplementary material for: A flow cytometry-based neutralization assay for simultaneous evaluation of blocking antibodies against SARS-CoV-2 variants
Source: Front Immunol. 2022 Nov 24;13:1014309. doi: 10.3389/fimmu.2022.1014309 (PMC9730237; doi:10.3389/fimmu.2022.1014309)
Supplement: Supplementary file 1 [file Table_1.xlsx]

## Sheet: Supplementary figure 1
2020 (COVID + cohort)					2021 (pre-omicron cohort)					2022 (post-omicron cohort)
Blocking capacity				ODvalues	Blocking capacity				ODvalues	Blocking capacity				ODvalues
RBD WT	RBD B.1.351	RBD B.1.617.1	RBD B.1.1.529		RBD WT	RBD B.1.351	RBD B.1.617.1	RBD B.1.1.529		RBD WT	RBD B.1.351	RBD B.1.617.1	RBD B.1.1.529
98.64	94.76	97.46	45.47	1.638	96.5405	75.9938	90.5812	32.2061	2.027	99.6301	98.8611	98.2414	97.3162	1.935
99.16	91.18	97.12	66.13	1.686	100.043	99.7767	99.6423	97.6382	2.318	100.261	99.933	99.851	98.7923	1.867
93.72	54.34	74.08	1.45	1.715	99.6301	97.6999	98.7481	70.6388	2.537	100.087	99.6874	99.7019	98.3629	1.933
87.44	64.24	70.63	13.65	1.455	99.8042	97.9902	99.0462	81.4546	2.134	99.8695	99.531	99.2846	98.9533	1.883
97.69	83.84	90.25	48.48	1.675	92.6675	72.8004	87.7198	28.0998	1.776	99.5431	99.0621	98.8376	97.5577	1.818
96.41	61.3	71.54	10.53	1.471	99.4343	94.9308	98.4799	68.4648	2.391	99.4561	99.1067	98.7779	98.5507	1.864
81.51	82.7	81.18	81.24	1.886	89.208	65.9893	79.3741	26.1138	1.916	99.4343	99.1067	98.6885	98.175	1.788
74.47	62.92	60.05	7.51	1.454	99.4343	96.293	97.4367	76.4627	1.992	99.6954	99.3524	99.1952	96.4036	1.78
98.34	84.7	90.55	40.52	1.691	93.5596	85.239	89.538	65.1369	1.778	99.5213	99.2407	98.8972	98.7118	1.828
81.56	82.08	81.48	82.42	1.69	98.8468	83.9437	94.8137	63.3655	1.925	99.6736	99.3301	98.8972	98.8996	1.777
99.86	98.7	98.37	82.49	1.681	99.3255	87.7847	96.7809	49.9463	2.107	98.1288	95.824	94.0984	95.2496	1.824
98.02	90.07	94.19	80.81	1.616	98.5857	89.1693	96.6617	35.0778	2.187	99.8912	99.3077	99.4039	96.1353	1.815
98.31	72.66	89.11	46.19	1.697	91.2968	54.9352	78.7183	19.4042	1.919	99.2602	98.4368	98.0626	94.1492	1.766
96.74	82.24	88.31	38.9	1.699	99.7824	97.2756	99.076	78.5829	2.09	99.6084	99.2407	98.9866	98.4165	1.802
98.59	93.87	93.55	86.08	1.67	96.758	79.2765	91.237	41.5996	1.939	99.2602	98.6154	98.0328	98.5239	1.749
98.18	79.9	90.93	41.06	1.755	91.6667	55.3372	78.4203	6.54858	1.742	99.4778	99.1737	98.8674	98.8728	1.796
99.4	97.9	98.41	81.85	1.763	99.7824	98.6378	99.1058	63.4192	2.477	99.7824	99.4194	99.1952	98.8728	1.741
94.92	74.71	88.81	10.81	1.435	89.0557	62.0143	78.2414	13.6339	1.927	99.7172	96.561	98.8077	76.7579	1.786
98.02	90.07	94.19	80.81	1.616	93.0157	69.1827	83.3979	41.197	1.803	99.6736	99.0621	99.0462	95.3033	1.724
94.72	67.7	81.1	22.69	1.652	97.3455	79.2988	92.3398	47.9871	1.969	99.8912	99.4641	99.2846	97.1551	1.722
99.59	96.52	98.37	86.47	1.832	99.1732	91.9384	98.003	58.964	1.929	99.5648	94.6628	96.6915	81.2668	1.756
100	98.81	99.2	90.6	1.828	83.1158	57.4364	72.3994	37.3323	1.631	99.369	98.1242	97.9136	96.1889	1.753
99.18	96.44	97.12	67.5	1.88	90.0131	57.7713	74.6349	32.9844	1.8	100	99.6427	99.5827	98.7386	1.703
96.95	67.43	86.23	13.22	1.642	78.9817	40.3528	63.5171	14.949	1.662	99.4996	99.1291	98.8972	97.0746	1.703
98.8	93.74	96.96	56.66	1.844	88.2289	58.9772	76.8405	18.599	1.858	99.0209	98.5931	98.152	97.9334	1.689
97.69	83.84	90.25	48.48	1.675	99.6301	99.0397	98.9866	93.9345	2.158	99.1514	98.6601	98.2414	97.9603	1.753
88.04	51.88	68.92	21.72	1.252	99.5866	95.0648	98.6587	67.2034	2.22	97.9547	96.6726	95.2608	94.4176	1.684
98.21	85.86	92.18	37.97	1.79	96.4317	81.6659	89.8659	37.9227	1.837	99.8912	99.531	99.3145	97.8798	1.728
98.78	86.45	93.36	58.1	1.766	99.8259	99.0844	99.3145	91.8143	2.421	99.7824	99.4194	99.2548	98.9801	1.723
97.8	89.91	90.36	50.67	1.664	61.3577	45.6007	51.6542	24.7182	1.051	99.4125	98.5708	98.5991	93.1562	1.648
